# Supplementary material for: Next Generation Sequencing of Tumor and Matched Plasma Samples: Identification of Somatic Variants in ctDNA From Ovarian Cancer Patients
Source: Front Oncol. 2021 Sep 30;11:754094. doi: 10.3389/fonc.2021.754094 (PMC8515058; doi:10.3389/fonc.2021.754094)
Supplement: Supplementary file 1 [file Table_1.xlsx]

## Sheet: Table S1
Table S1 - Custom NGS gene panel
gene	bp ROI	bp not covered by fragments <= 150 bp	bp not covered by fragments <= 250 bp
ARID1A	7058	0	0
ATM	9791	0	0
ATR	8405	0	0
BRAF	2660	0	0
BRCA1	5888	0	0
BRCA2	10517	0	0
BRIP1	3940	0	0
CDK12	4656	0	0
CDKN2A	1124	0	0
CHEK2	1911	0	0
CTNNB1	2486	0	0
EGFR	405	0	0
EGFR;EGFR-AS1	195	0	0
ERBB2	4076	0	0
KRAS	737	0	0
MLH1	2461	0	0
MSH2	3107	0	0
MSH6	4183	0	0
NRAS	610	0	0
PALB2	3691	0	0
PIK3CA	3407	0	0
PMS2	2739	258	248
PPP2R1A	1920	0	0
PTEN	1302	0	0
RAD51C	1225	0	0
RAD51D	1276	0	0
RB1	3057	0	0
TP53	1383	0	0

## Sheet: Table S2
Table S2 - Custom NGS gene panel primers-150bp
chr1	27022885	27023014	ARID1A	0	+
chr1	27022981	27023108	ARID1A	0	+
chr1	27023065	27023191	ARID1A	0	-
chr1	27023165	27023295	ARID1A	0	-
chr1	27023278	27023402	ARID1A	0	-
chr1	27023366	27023492	ARID1A	0	-
chr1	27023463	27023593	ARID1A	0	-
chr1	27023550	27023676	ARID1A	0	-
chr1	27023650	27023778	ARID1A	0	-
chr1	27023754	27023882	ARID1A	0	-
chr1	27023825	27023954	ARID1A	0	-
chr1	27023903	27024030	ARID1A	0	-
chr1	27024014	27024142	ARID1A	0	-
chr1	27056127	27056246	ARID1A	0	+
chr1	27056239	27056358	ARID1A	0	-
chr1	27056267	27056382	ARID1A	0	-
chr1	27057601	27057715	ARID1A	0	+
chr1	27057709	27057830	ARID1A	0	+
chr1	27057794	27057919	ARID1A	0	+
chr1	27057918	27058045	ARID1A	0	+
chr1	27058023	27058143	ARID1A	0	-
chr1	27059133	27059251	ARID1A	0	+
chr1	27059174	27059288	ARID1A	0	+
chr1	27087374	27087488	ARID1A	0	+
chr1	27087454	27087578	ARID1A	0	+
chr1	27087326	27087445	ARID1A	0	-
chr1	27087517	27087634	ARID1A	0	-
chr1	27087868	27087982	ARID1A	0	+
chr1	27088634	27088744	ARID1A	0	+
chr1	27088699	27088816	ARID1A	0	-
chr1	27089442	27089556	ARID1A	0	+
chr1	27089498	27089621	ARID1A	0	+
chr1	27089589	27089711	ARID1A	0	-
chr1	27089685	27089799	ARID1A	0	-
chr1	27092687	27092801	ARID1A	0	+
chr1	27092747	27092862	ARID1A	0	-
chr1	27092942	27093056	ARID1A	0	-
chr1	27092962	27093076	ARID1A	0	-
chr1	27094275	27094392	ARID1A	0	+
chr1	27094376	27094498	ARID1A	0	+
chr1	27094345	27094468	ARID1A	0	-
chr1	27097600	27097720	ARID1A	0	+
chr1	27097703	27097823	ARID1A	0	+
chr1	27098985	27099101	ARID1A	0	+
chr1	27099007	27099130	ARID1A	0	+
chr1	27099295	27099409	ARID1A	0	+
chr1	27099369	27099483	ARID1A	0	-
chr1	27099831	27099953	ARID1A	0	+
chr1	27100051	27100172	ARID1A	0	+
chr1	27099930	27100051	ARID1A	0	-
chr1	27100299	27100413	ARID1A	0	+
chr1	27100144	27100261	ARID1A	0	-
chr1	27100246	27100367	ARID1A	0	-
chr1	27100803	27100923	ARID1A	0	+
chr1	27101024	27101139	ARID1A	0	+
chr1	27100868	27100985	ARID1A	0	-
chr1	27100955	27101077	ARID1A	0	-
chr1	27101101	27101217	ARID1A	0	-
chr1	27101173	27101295	ARID1A	0	-
chr1	27101285	27101407	ARID1A	0	-
chr1	27101475	27101594	ARID1A	0	+
chr1	27101397	27101519	ARID1A	0	-
chr1	27101594	27101711	ARID1A	0	-
chr1	27101629	27101749	ARID1A	0	-
chr1	27102061	27102182	ARID1A	0	+
chr1	27102104	27102220	ARID1A	0	-
chr1	27105592	27105706	ARID1A	0	+
chr1	27105487	27105612	ARID1A	0	-
chr1	27105814	27105928	ARID1A	0	+
chr1	27105704	27105820	ARID1A	0	-
chr1	27105884	27106006	ARID1A	0	+
chr1	27106114	27106238	ARID1A	0	+
chr1	27106002	27106124	ARID1A	0	-
chr1	27106258	27106381	ARID1A	0	+
chr1	27106212	27106334	ARID1A	0	-
chr1	27106357	27106473	ARID1A	0	-
chr1	27106619	27106743	ARID1A	0	+
chr1	27106445	27106569	ARID1A	0	-
chr1	27106519	27106644	ARID1A	0	-
chr1	27106844	27106965	ARID1A	0	+
chr1	27106723	27106850	ARID1A	0	-
chr1	27106938	27107064	ARID1A	0	-
chr1	27107147	27107269	ARID1A	0	+
chr1	27107059	27107177	ARID1A	0	-
chr1	115251162	115251280	NRAS	0	+
chr1	115251145	115251254	NRAS	0	-
chr1	115252238	115252355	NRAS	0	+
chr1	115252183	115252299	NRAS	0	-
chr1	115256415	115256529	NRAS	0	+
chr1	115256504	115256628	NRAS	0	+
chr1	115258651	115258770	NRAS	0	-
chr1	115258680	115258798	NRAS	0	-
chr10	89624209	89624324	PTEN	0	-
chr10	89653769	89653878	PTEN	0	+
chr10	89685248	89685357	PTEN	0	-
chr10	89690744	89690853	PTEN	0	-
chr10	89692716	89692825	PTEN	0	+
chr10	89692794	89692905	PTEN	0	-
chr10	89692874	89692984	PTEN	0	-
chr10	89692928	89693040	PTEN	0	-
chr10	89711830	89711939	PTEN	0	+
chr10	89711901	89712015	PTEN	0	-
chr10	89711932	89712041	PTEN	0	-
chr10	89717574	89717689	PTEN	0	+
chr10	89717691	89717816	PTEN	0	+
chr10	89717671	89717780	PTEN	0	-
chr10	89720575	89720684	PTEN	0	+
chr10	89720754	89720863	PTEN	0	+
chr10	89720771	89720885	PTEN	0	+
chr10	89720663	89720772	PTEN	0	-
chr10	89725022	89725131	PTEN	0	+
chr10	89725057	89725166	PTEN	0	+
chr10	89725115	89725235	PTEN	0	+
chr11	108098348	108098462	ATM	0	+
chr11	108098295	108098404	ATM	0	-
chr11	108098531	108098645	ATM	0	+
chr11	108098483	108098592	ATM	0	-
chr11	108099976	108100091	ATM	0	+
chr11	108099899	108100013	ATM	0	-
chr11	108106357	108106472	ATM	0	-
chr11	108106452	108106566	ATM	0	-
chr11	108114736	108114850	ATM	0	+
chr11	108114664	108114777	ATM	0	-
chr11	108115606	108115726	ATM	0	+
chr11	108115509	108115620	ATM	0	-
chr11	108115651	108115760	ATM	0	-
chr11	108117773	108117884	ATM	0	+
chr11	108117666	108117780	ATM	0	-
chr11	108117746	108117857	ATM	0	-
chr11	108119725	108119834	ATM	0	+
chr11	108119624	108119741	ATM	0	-
chr11	108121523	108121637	ATM	0	+
chr11	108121407	108121530	ATM	0	-
chr11	108121690	108121805	ATM	0	+
chr11	108121637	108121753	ATM	0	-
chr11	108122554	108122669	ATM	0	+
chr11	108122664	108122773	ATM	0	+
chr11	108122634	108122750	ATM	0	-
chr11	108123522	108123633	ATM	0	+
chr11	108123546	108123655	ATM	0	+
chr11	108124636	108124750	ATM	0	+
chr11	108124527	108124643	ATM	0	-
chr11	108124681	108124790	ATM	0	-
chr11	108126965	108127074	ATM	0	+
chr11	108126928	108127042	ATM	0	-
chr11	108128247	108128365	ATM	0	+
chr11	108128171	108128290	ATM	0	-
chr11	108129695	108129804	ATM	0	+
chr11	108129710	108129824	ATM	0	+
chr11	108137962	108138074	ATM	0	+
chr11	108137892	108138007	ATM	0	-
chr11	108139119	108139239	ATM	0	+
chr11	108139226	108139340	ATM	0	+
chr11	108139244	108139360	ATM	0	+
chr11	108141809	108141918	ATM	0	+
chr11	108141754	108141863	ATM	0	-
chr11	108141957	108142069	ATM	0	+
chr11	108142031	108142142	ATM	0	-
chr11	108143240	108143349	ATM	0	+
chr11	108143419	108143544	ATM	0	-
chr11	108143474	108143586	ATM	0	-
chr11	108150226	108150340	ATM	0	+
chr11	108150190	108150304	ATM	0	-
chr11	108151688	108151809	ATM	0	-
chr11	108151790	108151900	ATM	0	-
chr11	108153497	108153606	ATM	0	+
chr11	108153515	108153626	ATM	0	+
chr11	108153403	108153514	ATM	0	-
chr11	108155039	108155155	ATM	0	+
chr11	108155103	108155212	ATM	0	+
chr11	108154944	108155053	ATM	0	-
chr11	108158354	108158464	ATM	0	+
chr11	108158320	108158429	ATM	0	-
chr11	108159678	108159788	ATM	0	+
chr11	108159748	108159867	ATM	0	+
chr11	108160429	108160540	ATM	0	+
chr11	108160323	108160437	ATM	0	-
chr11	108163406	108163520	ATM	0	+
chr11	108163438	108163560	ATM	0	+
chr11	108163336	108163445	ATM	0	-
chr11	108164104	108164213	ATM	0	+
chr11	108164012	108164124	ATM	0	-
chr11	108165632	108165743	ATM	0	+
chr11	108165682	108165793	ATM	0	+
chr11	108167984	108168108	ATM	0	-
chr11	108168026	108168140	ATM	0	-
chr11	108170506	108170617	ATM	0	+
chr11	108170433	108170552	ATM	0	-
chr11	108172364	108172473	ATM	0	+
chr11	108172399	108172521	ATM	0	+
chr11	108173555	108173664	ATM	0	+
chr11	108173647	108173762	ATM	0	+
chr11	108173630	108173740	ATM	0	-
chr11	108175378	108175498	ATM	0	-
chr11	108175498	108175607	ATM	0	-
chr11	108178618	108178729	ATM	0	-
chr11	108180946	108181057	ATM	0	+
chr11	108180880	108180989	ATM	0	-
chr11	108183128	108183237	ATM	0	+
chr11	108186541	108186650	ATM	0	-
chr11	108186731	108186843	ATM	0	+
chr11	108186760	108186869	ATM	0	+
chr11	108188140	108188257	ATM	0	+
chr11	108188074	108188193	ATM	0	-
chr11	108190662	108190773	ATM	0	-
chr11	108190688	108190797	ATM	0	-
chr11	108192013	108192125	ATM	0	+
chr11	108192038	108192153	ATM	0	-
chr11	108196132	108196247	ATM	0	+
chr11	108196157	108196277	ATM	0	+
chr11	108196031	108196146	ATM	0	-
chr11	108196841	108196954	ATM	0	+
chr11	108196734	108196855	ATM	0	-
chr11	108196939	108197053	ATM	0	+
chr11	108198390	108198506	ATM	0	+
chr11	108198366	108198476	ATM	0	-
chr11	108199848	108199964	ATM	0	+
chr11	108199740	108199850	ATM	0	-
chr11	108199871	108199985	ATM	0	-
chr11	108201035	108201150	ATM	0	+
chr11	108200934	108201050	ATM	0	-
chr11	108201055	108201172	ATM	0	-
chr11	108202216	108202325	ATM	0	+
chr11	108202162	108202273	ATM	0	-
chr11	108202690	108202807	ATM	0	+
chr11	108202575	108202692	ATM	0	-
chr11	108202658	108202767	ATM	0	-
chr11	108203469	108203578	ATM	0	+
chr11	108203527	108203637	ATM	0	+
chr11	108204596	108204710	ATM	0	+
chr11	108205681	108205791	ATM	0	+
chr11	108205730	108205848	ATM	0	+
chr11	108206530	108206642	ATM	0	-
chr11	108206587	108206696	ATM	0	-
chr11	108213982	108214105	ATM	0	+
chr11	108213930	108214049	ATM	0	-
chr11	108216452	108216572	ATM	0	-
chr11	108216530	108216640	ATM	0	-
chr11	108217990	108218103	ATM	0	+
chr11	108224487	108224601	ATM	0	+
chr11	108224518	108224633	ATM	0	+
chr11	108225530	108225639	ATM	0	+
chr11	108235836	108235950	ATM	0	+
chr11	108235803	108235922	ATM	0	-
chr11	108236030	108236149	ATM	0	+
chr11	108236166	108236286	ATM	0	+
chr11	108236129	108236239	ATM	0	-
chr12	25362712	25362821	KRAS	0	+
chr12	25362758	25362871	KRAS	0	-
chr12	25368369	25368482	KRAS	0	+
chr12	25368405	25368519	KRAS	0	-
chr12	25378527	25378637	KRAS	0	+
chr12	25378618	25378727	KRAS	0	-
chr12	25380162	25380281	KRAS	0	-
chr12	25380240	25380355	KRAS	0	-
chr12	25398170	25398284	KRAS	0	+
chr12	25398253	25398362	KRAS	0	-
chr13	32890548	32890668	BRCA2	0	+
chr13	32890601	32890718	BRCA2	0	+
chr13	32893200	32893314	BRCA2	0	+
chr13	32893302	32893412	BRCA2	0	-
chr13	32893354	32893468	BRCA2	0	-
chr13	32899132	32899245	BRCA2	0	+
chr13	32899217	32899330	BRCA2	0	+
chr13	32899127	32899244	BRCA2	0	-
chr13	32899185	32899297	BRCA2	0	-
chr13	32900245	32900356	BRCA2	0	+
chr13	32900170	32900279	BRCA2	0	-
chr13	32900339	32900448	BRCA2	0	-
chr13	32900627	32900737	BRCA2	0	-
chr13	32900645	32900759	BRCA2	0	-
chr13	32903529	32903638	BRCA2	0	-
chr13	32905032	32905141	BRCA2	0	+
chr13	32905097	32905206	BRCA2	0	+
chr13	32905024	32905140	BRCA2	0	-
chr13	32905050	32905164	BRCA2	0	-
chr13	32906434	32906548	BRCA2	0	+
chr13	32906505	32906617	BRCA2	0	+
chr13	32906335	32906452	BRCA2	0	-
chr13	32906395	32906505	BRCA2	0	-
chr13	32906712	32906826	BRCA2	0	+
chr13	32906597	32906712	BRCA2	0	-
chr13	32906821	32906935	BRCA2	0	-
chr13	32907018	32907129	BRCA2	0	+
chr13	32906912	32907029	BRCA2	0	-
chr13	32907202	32907316	BRCA2	0	+
chr13	32907109	32907225	BRCA2	0	-
chr13	32907302	32907412	BRCA2	0	+
chr13	32907465	32907578	BRCA2	0	+
chr13	32907390	32907508	BRCA2	0	-
chr13	32910390	32910499	BRCA2	0	+
chr13	32910483	32910598	BRCA2	0	+
chr13	32910655	32910776	BRCA2	0	+
chr13	32910588	32910704	BRCA2	0	-
chr13	32910816	32910930	BRCA2	0	+
chr13	32910688	32910802	BRCA2	0	-
chr13	32910704	32910818	BRCA2	0	-
chr13	32910908	32911022	BRCA2	0	+
chr13	32911025	32911143	BRCA2	0	+
chr13	32910927	32911036	BRCA2	0	-
chr13	32910981	32911090	BRCA2	0	-
chr13	32911255	32911372	BRCA2	0	+
chr13	32911143	32911257	BRCA2	0	-
chr13	32911420	32911536	BRCA2	0	+
chr13	32911484	32911600	BRCA2	0	+
chr13	32911366	32911481	BRCA2	0	-
chr13	32911552	32911666	BRCA2	0	+
chr13	32911449	32911558	BRCA2	0	-
chr13	32911763	32911872	BRCA2	0	+
chr13	32911660	32911769	BRCA2	0	-
chr13	32911963	32912075	BRCA2	0	+
chr13	32911853	32911970	BRCA2	0	-
chr13	32912136	32912250	BRCA2	0	+
chr13	32912185	32912303	BRCA2	0	+
chr13	32912056	32912174	BRCA2	0	-
chr13	32912270	32912386	BRCA2	0	+
chr13	32912165	32912275	BRCA2	0	-
chr13	32912386	32912496	BRCA2	0	-
chr13	32912590	32912704	BRCA2	0	+
chr13	32912494	32912603	BRCA2	0	-
chr13	32912721	32912830	BRCA2	0	+
chr13	32912692	32912801	BRCA2	0	-
chr13	32912902	32913011	BRCA2	0	+
chr13	32912726	32912838	BRCA2	0	-
chr13	32912956	32913065	BRCA2	0	+
chr13	32912801	32912910	BRCA2	0	-
chr13	32913082	32913200	BRCA2	0	+
chr13	32912922	32913036	BRCA2	0	-
chr13	32912991	32913101	BRCA2	0	-
chr13	32913295	32913405	BRCA2	0	+
chr13	32913343	32913465	BRCA2	0	+
chr13	32913179	32913300	BRCA2	0	-
chr13	32913481	32913596	BRCA2	0	+
chr13	32913319	32913437	BRCA2	0	-
chr13	32913392	32913504	BRCA2	0	-
chr13	32913695	32913805	BRCA2	0	+
chr13	32913588	32913697	BRCA2	0	-
chr13	32913836	32913950	BRCA2	0	+
chr13	32913794	32913913	BRCA2	0	-
chr13	32913869	32913980	BRCA2	0	-
chr13	32913909	32914026	BRCA2	0	-
chr13	32914131	32914241	BRCA2	0	+
chr13	32914025	32914142	BRCA2	0	-
chr13	32914346	32914455	BRCA2	0	+
chr13	32914238	32914347	BRCA2	0	-
chr13	32914560	32914670	BRCA2	0	+
chr13	32914605	32914719	BRCA2	0	+
chr13	32914450	32914564	BRCA2	0	-
chr13	32914778	32914887	BRCA2	0	+
chr13	32914588	32914702	BRCA2	0	-
chr13	32914667	32914779	BRCA2	0	-
chr13	32914851	32914967	BRCA2	0	+
chr13	32914870	32914985	BRCA2	0	-
chr13	32915085	32915197	BRCA2	0	+
chr13	32914899	32915014	BRCA2	0	-
chr13	32914981	32915090	BRCA2	0	-
chr13	32915183	32915292	BRCA2	0	+
chr13	32915234	32915348	BRCA2	0	+
chr13	32915068	32915182	BRCA2	0	-
chr13	32915136	32915252	BRCA2	0	-
chr13	32918738	32918847	BRCA2	0	+
chr13	32918657	32918769	BRCA2	0	-
chr13	32920887	32920996	BRCA2	0	+
chr13	32920923	32921029	BRCA2	0	+
chr13	32920983	32921094	BRCA2	0	+
chr13	32920878	32920996	BRCA2	0	-
chr13	32920973	32921079	BRCA2	0	-
chr13	32929089	32929198	BRCA2	0	+
chr13	32928989	32929103	BRCA2	0	-
chr13	32929283	32929394	BRCA2	0	+
chr13	32929174	32929291	BRCA2	0	-
chr13	32929319	32929430	BRCA2	0	-
chr13	32930544	32930665	BRCA2	0	-
chr13	32930639	32930751	BRCA2	0	-
chr13	32931955	32932071	BRCA2	0	+
chr13	32931869	32931992	BRCA2	0	-
chr13	32936617	32936726	BRCA2	0	+
chr13	32936725	32936836	BRCA2	0	+
chr13	32936762	32936880	BRCA2	0	+
chr13	32936602	32936717	BRCA2	0	-
chr13	32936652	32936768	BRCA2	0	-
chr13	32936737	32936851	BRCA2	0	-
chr13	32937405	32937524	BRCA2	0	+
chr13	32937307	32937421	BRCA2	0	-
chr13	32937510	32937627	BRCA2	0	+
chr13	32937563	32937679	BRCA2	0	+
chr13	32944610	32944726	BRCA2	0	+
chr13	32944532	32944643	BRCA2	0	-
chr13	32945134	32945245	BRCA2	0	+
chr13	32945076	32945186	BRCA2	0	-
chr13	32950774	32950883	BRCA2	0	+
chr13	32950825	32950934	BRCA2	0	-
chr13	32953525	32953639	BRCA2	0	+
chr13	32953596	32953712	BRCA2	0	+
chr13	32953441	32953555	BRCA2	0	-
chr13	32953870	32953979	BRCA2	0	+
chr13	32953888	32954004	BRCA2	0	+
chr13	32953849	32953958	BRCA2	0	-
chr13	32953946	32954055	BRCA2	0	-
chr13	32954213	32954331	BRCA2	0	+
chr13	32954117	32954234	BRCA2	0	-
chr13	32968791	32968900	BRCA2	0	+
chr13	32968881	32969003	BRCA2	0	-
chr13	32968977	32969087	BRCA2	0	-
chr13	32971020	32971134	BRCA2	0	+
chr13	32971085	32971194	BRCA2	0	-
chr13	32972291	32972405	BRCA2	0	-
chr13	32972490	32972608	BRCA2	0	+
chr13	32972379	32972497	BRCA2	0	-
chr13	32972701	32972817	BRCA2	0	+
chr13	32972586	32972701	BRCA2	0	-
chr13	32972793	32972912	BRCA2	0	+
chr13	48877968	48878098	RB1	0	+
chr13	48878152	48878280	RB1	0	+
chr13	48878049	48878175	RB1	0	-
chr13	48881443	48881560	RB1	0	+
chr13	48881383	48881500	RB1	0	-
chr13	48916712	48916821	RB1	0	-
chr13	48916746	48916855	RB1	0	-
chr13	48919176	48919292	RB1	0	-
chr13	48919265	48919374	RB1	0	-
chr13	48921950	48922059	RB1	0	-
chr13	48923053	48923162	RB1	0	+
chr13	48923126	48923238	RB1	0	+
chr13	48934128	48934237	RB1	0	+
chr13	48934191	48934302	RB1	0	+
chr13	48936944	48937054	RB1	0	+
chr13	48937009	48937118	RB1	0	-
chr13	48938988	48939102	RB1	0	+
chr13	48939097	48939207	RB1	0	+
chr13	48941724	48941833	RB1	0	+
chr13	48941621	48941733	RB1	0	-
chr13	48942643	48942752	RB1	0	+
chr13	48947533	48947644	RB1	0	+
chr13	48951072	48951187	RB1	0	+
chr13	48951048	48951163	RB1	0	-
chr13	48953705	48953814	RB1	0	+
chr13	48954153	48954262	RB1	0	+
chr13	48954290	48954399	RB1	0	-
chr13	48955370	48955484	RB1	0	-
chr13	48955569	48955688	RB1	0	+
chr13	48955474	48955583	RB1	0	-
chr13	49027122	49027232	RB1	0	-
chr13	49027150	49027259	RB1	0	-
chr13	49030324	49030438	RB1	0	+
chr13	49030382	49030500	RB1	0	-
chr13	49033817	49033937	RB1	0	-
chr13	49033854	49033975	RB1	0	-
chr13	49037852	49037962	RB1	0	-
chr13	49037897	49038006	RB1	0	-
chr13	49039102	49039225	RB1	0	-
chr13	49039147	49039258	RB1	0	-
chr13	49039389	49039511	RB1	0	+
chr13	49039321	49039437	RB1	0	-
chr13	49047440	49047549	RB1	0	+
chr13	49050873	49050984	RB1	0	+
chr13	49050830	49050945	RB1	0	-
chr13	49051472	49051581	RB1	0	-
chr13	49054125	49054240	RB1	0	+
chr16	23614761	23614870	PALB2	0	+
chr16	23614925	23615046	PALB2	0	+
chr16	23614839	23614960	PALB2	0	-
chr16	23619173	23619290	PALB2	0	+
chr16	23619240	23619354	PALB2	0	-
chr16	23625317	23625431	PALB2	0	-
chr16	23632685	23632805	PALB2	0	+
chr16	23632666	23632775	PALB2	0	-
chr16	23634284	23634398	PALB2	0	-
chr16	23634342	23634456	PALB2	0	-
chr16	23635324	23635433	PALB2	0	-
chr16	23637549	23637669	PALB2	0	+
chr16	23637610	23637730	PALB2	0	-
chr16	23640500	23640609	PALB2	0	+
chr16	23640925	23641039	PALB2	0	+
chr16	23641150	23641276	PALB2	0	+
chr16	23641033	23641150	PALB2	0	-
chr16	23641259	23641374	PALB2	0	+
chr16	23641460	23641574	PALB2	0	+
chr16	23641357	23641479	PALB2	0	-
chr16	23641686	23641800	PALB2	0	+
chr16	23641566	23641688	PALB2	0	-
chr16	23641647	23641763	PALB2	0	-
chr16	23646177	23646288	PALB2	0	+
chr16	23646387	23646503	PALB2	0	+
chr16	23646285	23646398	PALB2	0	-
chr16	23646476	23646596	PALB2	0	-
chr16	23646567	23646686	PALB2	0	-
chr16	23646773	23646884	PALB2	0	+
chr16	23646679	23646788	PALB2	0	-
chr16	23646884	23646993	PALB2	0	+
chr16	23647113	23647232	PALB2	0	+
chr16	23646991	23647113	PALB2	0	-
chr16	23647306	23647420	PALB2	0	+
chr16	23647211	23647329	PALB2	0	-
chr16	23647526	23647640	PALB2	0	+
chr16	23647577	23647698	PALB2	0	+
chr16	23647409	23647532	PALB2	0	-
chr16	23649165	23649276	PALB2	0	+
chr16	23649184	23649299	PALB2	0	+
chr16	23649342	23649462	PALB2	0	-
chr16	23652362	23652487	PALB2	0	-
chr17	7572936	7573055	TP53	0	+
chr17	7572868	7572989	TP53	0	-
chr17	7573883	7573998	TP53	0	+
chr17	7573963	7574072	TP53	0	-
chr17	7576487	7576596	TP53	0	-
chr17	7576562	7576673	TP53	0	-
chr17	7576824	7576938	TP53	0	-
chr17	7577004	7577124	TP53	0	-
chr17	7577044	7577162	TP53	0	-
chr17	7577589	7577706	TP53	0	+
chr17	7577484	7577604	TP53	0	-
chr17	7578253	7578369	TP53	0	+
chr17	7578169	7578289	TP53	0	-
chr17	7578357	7578484	TP53	0	-
chr17	7578474	7578592	TP53	0	-
chr17	7579365	7579489	TP53	0	+
chr17	7579258	7579377	TP53	0	-
chr17	7579469	7579588	TP53	0	-
chr17	7579567	7579687	TP53	0	-
chr17	7579617	7579737	TP53	0	-
chr17	7579843	7579965	TP53	0	+
chr17	7579753	7579879	TP53	0	-
chr17	33427943	33428060	RAD51D	0	-
chr17	33428152	33428269	RAD51D	0	+
chr17	33428235	33428360	RAD51D	0	+
chr17	33428282	33428392	RAD51D	0	-
chr17	33430232	33430349	RAD51D	0	+
chr17	33430446	33430572	RAD51D	0	+
chr17	33433378	33433494	RAD51D	0	+
chr17	33433402	33433522	RAD51D	0	-
chr17	33433988	33434107	RAD51D	0	+
chr17	33434036	33434155	RAD51D	0	-
chr17	33434367	33434486	RAD51D	0	-
chr17	33443866	33443981	RAD51D	0	+
chr17	33443941	33444063	RAD51D	0	+
chr17	33445455	33445577	RAD51D	0	+
chr17	33445571	33445693	RAD51D	0	+
chr17	33446120	33446234	RAD51D	0	+
chr17	33446514	33446644	RAD51D	0	+
chr17	37618316	37618439	CDK12	0	-
chr17	37618554	37618665	CDK12	0	+
chr17	37618435	37618557	CDK12	0	-
chr17	37618766	37618891	CDK12	0	+
chr17	37618658	37618776	CDK12	0	-
chr17	37618888	37619010	CDK12	0	+
chr17	37619105	37619223	CDK12	0	+
chr17	37618990	37619107	CDK12	0	-
chr17	37619215	37619342	CDK12	0	+
chr17	37619300	37619418	CDK12	0	-
chr17	37627107	37627219	CDK12	0	+
chr17	37627215	37627324	CDK12	0	+
chr17	37627423	37627537	CDK12	0	+
chr17	37627307	37627423	CDK12	0	-
chr17	37627537	37627646	CDK12	0	+
chr17	37627628	37627742	CDK12	0	+
chr17	37627838	37627959	CDK12	0	+
chr17	37627725	37627844	CDK12	0	-
chr17	37627934	37628050	CDK12	0	+
chr17	37646798	37646907	CDK12	0	+
chr17	37646878	37646989	CDK12	0	-
chr17	37646901	37647010	CDK12	0	-
chr17	37649051	37649167	CDK12	0	+
chr17	37648991	37649106	CDK12	0	-
chr17	37650771	37650881	CDK12	0	-
chr17	37650837	37650953	CDK12	0	-
chr17	37657566	37657683	CDK12	0	+
chr17	37657494	37657608	CDK12	0	-
chr17	37657589	37657703	CDK12	0	-
chr17	37665910	37666027	CDK12	0	+
chr17	37667775	37667884	CDK12	0	-
chr17	37667801	37667910	CDK12	0	-
chr17	37671974	37672083	CDK12	0	+
chr17	37673671	37673786	CDK12	0	+
chr17	37673703	37673823	CDK12	0	-
chr17	37676195	37676313	CDK12	0	+
chr17	37676237	37676353	CDK12	0	+
chr17	37681008	37681130	CDK12	0	+
chr17	37681033	37681155	CDK12	0	+
chr17	37680912	37681029	CDK12	0	-
chr17	37682107	37682223	CDK12	0	+
chr17	37682174	37682288	CDK12	0	+
chr17	37682457	37682572	CDK12	0	+
chr17	37682277	37682400	CDK12	0	-
chr17	37682372	37682493	CDK12	0	-
chr17	37682558	37682670	CDK12	0	-
chr17	37686732	37686841	CDK12	0	+
chr17	37686819	37686933	CDK12	0	+
chr17	37686847	37686956	CDK12	0	+
chr17	37686743	37686865	CDK12	0	-
chr17	37686956	37687080	CDK12	0	+
chr17	37687080	37687204	CDK12	0	+
chr17	37687196	37687320	CDK12	0	+
chr17	37687275	37687395	CDK12	0	-
chr17	37687377	37687497	CDK12	0	-
chr17	37687439	37687559	CDK12	0	-
chr17	37687502	37687612	CDK12	0	-
chr17	37855790	37855899	ERBB2	0	-
chr17	37856431	37856559	ERBB2	0	-
chr17	37856544	37856666	ERBB2	0	-
chr17	37863179	37863302	ERBB2	0	+
chr17	37863229	37863355	ERBB2	0	+
chr17	37863312	37863437	ERBB2	0	-
chr17	37864502	37864626	ERBB2	0	+
chr17	37864620	37864744	ERBB2	0	+
chr17	37864671	37864792	ERBB2	0	-
chr17	37865633	37865757	ERBB2	0	+
chr17	37865550	37865675	ERBB2	0	-
chr17	37866031	37866151	ERBB2	0	+
chr17	37866274	37866399	ERBB2	0	+
chr17	37866325	37866450	ERBB2	0	-
chr17	37866417	37866543	ERBB2	0	-
chr17	37866569	37866695	ERBB2	0	-
chr17	37866628	37866746	ERBB2	0	-
chr17	37868104	37868213	ERBB2	0	+
chr17	37868188	37868305	ERBB2	0	+
chr17	37868566	37868691	ERBB2	0	-
chr17	37868685	37868804	ERBB2	0	-
chr17	37871467	37871587	ERBB2	0	-
chr17	37871684	37871805	ERBB2	0	+
chr17	37871574	37871696	ERBB2	0	-
chr17	37871946	37872066	ERBB2	0	+
chr17	37872057	37872182	ERBB2	0	-
chr17	37872140	37872265	ERBB2	0	-
chr17	37872631	37872760	ERBB2	0	+
chr17	37872548	37872675	ERBB2	0	-
chr17	37872720	37872847	ERBB2	0	-
chr17	37872822	37872939	ERBB2	0	-
chr17	37873553	37873679	ERBB2	0	-
chr17	37873616	37873739	ERBB2	0	-
chr17	37876033	37876149	ERBB2	0	+
chr17	37879656	37879779	ERBB2	0	+
chr17	37879549	37879674	ERBB2	0	-
chr17	37879860	37879984	ERBB2	0	+
chr17	37879771	37879895	ERBB2	0	-
chr17	37880152	37880274	ERBB2	0	+
chr17	37881082	37881206	ERBB2	0	+
chr17	37880961	37881085	ERBB2	0	-
chr17	37881388	37881510	ERBB2	0	+
chr17	37881260	37881382	ERBB2	0	-
chr17	37881300	37881420	ERBB2	0	-
chr17	37881529	37881653	ERBB2	0	+
chr17	37881602	37881727	ERBB2	0	-
chr17	37881925	37882047	ERBB2	0	+
chr17	37882014	37882139	ERBB2	0	+
chr17	37882738	37882860	ERBB2	0	+
chr17	37882830	37882954	ERBB2	0	+
chr17	37882997	37883119	ERBB2	0	+
chr17	37883173	37883295	ERBB2	0	+
chr17	37883116	37883242	ERBB2	0	-
chr17	37883532	37883656	ERBB2	0	+
chr17	37883655	37883778	ERBB2	0	+
chr17	37883689	37883812	ERBB2	0	-
chr17	37883928	37884052	ERBB2	0	-
chr17	37884125	37884249	ERBB2	0	+
chr17	37884052	37884174	ERBB2	0	-
chr17	37884180	37884306	ERBB2	0	-
chr17	41197629	41197753	BRCA1	0	-
chr17	41197714	41197828	BRCA1	0	-
chr17	41199642	41199756	BRCA1	0	-
chr17	41201109	41201227	BRCA1	0	+
chr17	41203041	41203151	BRCA1	0	+
chr17	41209060	41209174	BRCA1	0	-
chr17	41215307	41215416	BRCA1	0	+
chr17	41215871	41215980	BRCA1	0	-
chr17	41219618	41219735	BRCA1	0	+
chr17	41222938	41223047	BRCA1	0	+
chr17	41223081	41223195	BRCA1	0	+
chr17	41223025	41223146	BRCA1	0	-
chr17	41223151	41223263	BRCA1	0	-
chr17	41226342	41226452	BRCA1	0	+
chr17	41226440	41226559	BRCA1	0	+
chr17	41226421	41226536	BRCA1	0	-
chr17	41228497	41228611	BRCA1	0	+
chr17	41228538	41228652	BRCA1	0	+
chr17	41231281	41231392	BRCA1	0	+
chr17	41231312	41231429	BRCA1	0	-
chr17	41234411	41234525	BRCA1	0	+
chr17	41234487	41234597	BRCA1	0	-
chr17	41242950	41243065	BRCA1	0	-
chr17	41243539	41243653	BRCA1	0	+
chr17	41243444	41243563	BRCA1	0	-
chr17	41243753	41243867	BRCA1	0	+
chr17	41243647	41243756	BRCA1	0	-
chr17	41243972	41244092	BRCA1	0	+
chr17	41243855	41243975	BRCA1	0	-
chr17	41244165	41244280	BRCA1	0	+
chr17	41244075	41244187	BRCA1	0	-
chr17	41244380	41244489	BRCA1	0	+
chr17	41244280	41244394	BRCA1	0	-
chr17	41244484	41244598	BRCA1	0	-
chr17	41244701	41244817	BRCA1	0	+
chr17	41244598	41244712	BRCA1	0	-
chr17	41244791	41244908	BRCA1	0	+
chr17	41245021	41245136	BRCA1	0	+
chr17	41244905	41245026	BRCA1	0	-
chr17	41245225	41245340	BRCA1	0	+
chr17	41245134	41245249	BRCA1	0	-
chr17	41245320	41245439	BRCA1	0	-
chr17	41245512	41245626	BRCA1	0	+
chr17	41245414	41245531	BRCA1	0	-
chr17	41245732	41245847	BRCA1	0	+
chr17	41245626	41245737	BRCA1	0	-
chr17	41245942	41246063	BRCA1	0	+
chr17	41245837	41245955	BRCA1	0	-
chr17	41246133	41246242	BRCA1	0	+
chr17	41246036	41246146	BRCA1	0	-
chr17	41246340	41246455	BRCA1	0	+
chr17	41246242	41246356	BRCA1	0	-
chr17	41246441	41246555	BRCA1	0	-
chr17	41246665	41246774	BRCA1	0	+
chr17	41246554	41246668	BRCA1	0	-
chr17	41246775	41246889	BRCA1	0	+
chr17	41246760	41246869	BRCA1	0	-
chr17	41247844	41247953	BRCA1	0	-
chr17	41249249	41249358	BRCA1	0	+
chr17	41251786	41251902	BRCA1	0	-
chr17	41256165	41256283	BRCA1	0	+
chr17	41256110	41256219	BRCA1	0	-
chr17	41256883	41256998	BRCA1	0	+
chr17	41256849	41256960	BRCA1	0	-
chr17	41258437	41258546	BRCA1	0	+
chr17	41258473	41258585	BRCA1	0	+
chr17	41267734	41267845	BRCA1	0	+
chr17	41276023	41276132	BRCA1	0	+
chr17	56769915	56770039	RAD51C	0	-
chr17	56770026	56770149	RAD51C	0	-
chr17	56770075	56770201	RAD51C	0	-
chr17	56772398	56772513	RAD51C	0	+
chr17	56772451	56772573	RAD51C	0	+
chr17	56772277	56772399	RAD51C	0	-
chr17	56774102	56774221	RAD51C	0	+
chr17	56774130	56774247	RAD51C	0	+
chr17	56774023	56774140	RAD51C	0	-
chr17	56780582	56780700	RAD51C	0	+
chr17	56780537	56780648	RAD51C	0	-
chr17	56787248	56787363	RAD51C	0	+
chr17	56787201	56787315	RAD51C	0	-
chr17	56798074	56798188	RAD51C	0	+
chr17	56801366	56801481	RAD51C	0	+
chr17	56809800	56809914	RAD51C	0	-
chr17	56811449	56811563	RAD51C	0	-
chr17	56811501	56811617	RAD51C	0	-
chr17	59760649	59760758	BRIP1	0	+
chr17	59760757	59760871	BRIP1	0	+
chr17	59760968	59761081	BRIP1	0	+
chr17	59760870	59760979	BRIP1	0	-
chr17	59761138	59761261	BRIP1	0	+
chr17	59761060	59761171	BRIP1	0	-
chr17	59761337	59761457	BRIP1	0	+
chr17	59761255	59761368	BRIP1	0	-
chr17	59761397	59761508	BRIP1	0	-
chr17	59763191	59763301	BRIP1	0	+
chr17	59763403	59763518	BRIP1	0	+
chr17	59763462	59763576	BRIP1	0	+
chr17	59763300	59763409	BRIP1	0	-
chr17	59770761	59770870	BRIP1	0	+
chr17	59770789	59770905	BRIP1	0	-
chr17	59793350	59793471	BRIP1	0	+
chr17	59793277	59793391	BRIP1	0	-
chr17	59820335	59820449	BRIP1	0	+
chr17	59820361	59820471	BRIP1	0	+
chr17	59820386	59820500	BRIP1	0	+
chr17	59820277	59820396	BRIP1	0	-
chr17	59821843	59821957	BRIP1	0	+
chr17	59821784	59821903	BRIP1	0	-
chr17	59853852	59853973	BRIP1	0	+
chr17	59853746	59853870	BRIP1	0	-
chr17	59857677	59857796	BRIP1	0	+
chr17	59857616	59857730	BRIP1	0	-
chr17	59858195	59858305	BRIP1	0	+
chr17	59858264	59858373	BRIP1	0	-
chr17	59861592	59861703	BRIP1	0	+
chr17	59861696	59861805	BRIP1	0	+
chr17	59861674	59861784	BRIP1	0	-
chr17	59870952	59871067	BRIP1	0	-
chr17	59870989	59871103	BRIP1	0	-
chr17	59876552	59876669	BRIP1	0	+
chr17	59876454	59876577	BRIP1	0	-
chr17	59878603	59878717	BRIP1	0	+
chr17	59878716	59878826	BRIP1	0	-
chr17	59878736	59878846	BRIP1	0	-
chr17	59885889	59886004	BRIP1	0	+
chr17	59885767	59885890	BRIP1	0	-
chr17	59885982	59886101	BRIP1	0	+
chr17	59886037	59886148	BRIP1	0	+
chr17	59924452	59924565	BRIP1	0	+
chr17	59924475	59924589	BRIP1	0	+
chr17	59926484	59926596	BRIP1	0	+
chr17	59926517	59926633	BRIP1	0	+
chr17	59934476	59934595	BRIP1	0	+
chr17	59934500	59934615	BRIP1	0	+
chr17	59934401	59934519	BRIP1	0	-
chr17	59937151	59937265	BRIP1	0	+
chr17	59937177	59937293	BRIP1	0	+
chr17	59938789	59938898	BRIP1	0	-
chr17	59938807	59938918	BRIP1	0	-
chr19	52693401	52693527	PPP2R1A	0	+
chr19	52693279	52693404	PPP2R1A	0	-
chr19	52705170	52705290	PPP2R1A	0	+
chr19	52705197	52705316	PPP2R1A	0	+
chr19	52709206	52709324	PPP2R1A	0	+
chr19	52714505	52714627	PPP2R1A	0	+
chr19	52714581	52714706	PPP2R1A	0	+
chr19	52714677	52714794	PPP2R1A	0	-
chr19	52715967	52716091	PPP2R1A	0	+
chr19	52715905	52716026	PPP2R1A	0	-
chr19	52716183	52716310	PPP2R1A	0	-
chr19	52716286	52716405	PPP2R1A	0	-
chr19	52718976	52719095	PPP2R1A	0	+
chr19	52719080	52719202	PPP2R1A	0	-
chr19	52719213	52719334	PPP2R1A	0	-
chr19	52719808	52719934	PPP2R1A	0	+
chr19	52719736	52719859	PPP2R1A	0	-
chr19	52722932	52723050	PPP2R1A	0	+
chr19	52723001	52723122	PPP2R1A	0	+
chr19	52723419	52723542	PPP2R1A	0	+
chr19	52724201	52724323	PPP2R1A	0	+
chr19	52724278	52724402	PPP2R1A	0	+
chr19	52725311	52725434	PPP2R1A	0	+
chr19	52725393	52725520	PPP2R1A	0	+
chr19	52729003	52729125	PPP2R1A	0	+
chr19	52728939	52729061	PPP2R1A	0	-
chr19	52729210	52729330	PPP2R1A	0	+
chr2	47630402	47630529	MSH2	0	+
chr2	47630444	47630571	MSH2	0	+
chr2	47630321	47630449	MSH2	0	-
chr2	47635588	47635700	MSH2	0	+
chr2	47635534	47635648	MSH2	0	-
chr2	47637192	47637317	MSH2	0	-
chr2	47637387	47637505	MSH2	0	+
chr2	47637287	47637407	MSH2	0	-
chr2	47637407	47637525	MSH2	0	-
chr2	47639634	47639750	MSH2	0	+
chr2	47639547	47639661	MSH2	0	-
chr2	47641448	47641562	MSH2	0	+
chr2	47641399	47641520	MSH2	0	-
chr2	47643425	47643537	MSH2	0	-
chr2	47643470	47643579	MSH2	0	-
chr2	47656969	47657085	MSH2	0	+
chr2	47656873	47656991	MSH2	0	-
chr2	47672656	47672767	MSH2	0	-
chr2	47672705	47672818	MSH2	0	-
chr2	47690164	47690282	MSH2	0	-
chr2	47690193	47690303	MSH2	0	-
chr2	47693784	47693895	MSH2	0	-
chr2	47693861	47693970	MSH2	0	-
chr2	47698096	47698205	MSH2	0	-
chr2	47698132	47698241	MSH2	0	-
chr2	47702244	47702365	MSH2	0	+
chr2	47702299	47702418	MSH2	0	+
chr2	47702141	47702262	MSH2	0	-
chr2	47703466	47703575	MSH2	0	+
chr2	47703568	47703686	MSH2	0	-
chr2	47703605	47703717	MSH2	0	-
chr2	47705404	47705513	MSH2	0	+
chr2	47705510	47705624	MSH2	0	-
chr2	47705553	47705664	MSH2	0	-
chr2	47707902	47708017	MSH2	0	+
chr2	47707829	47707944	MSH2	0	-
chr2	47709973	47710093	MSH2	0	+
chr2	47709902	47710012	MSH2	0	-
chr2	47739416	47739536	MSH2	0	+
chr2	47739497	47739608	MSH2	0	-
chr2	48010332	48010457	MSH6	0	+
chr2	48010445	48010571	MSH6	0	-
chr2	48010619	48010748	MSH6	0	+
chr2	48010495	48010625	MSH6	0	-
chr2	48018140	48018264	MSH6	0	+
chr2	48018193	48018316	MSH6	0	+
chr2	48018037	48018158	MSH6	0	-
chr2	48023096	48023211	MSH6	0	+
chr2	48023026	48023148	MSH6	0	-
chr2	48025848	48025968	MSH6	0	+
chr2	48025743	48025860	MSH6	0	-
chr2	48025968	48026088	MSH6	0	+
chr2	48026069	48026184	MSH6	0	+
chr2	48026165	48026284	MSH6	0	+
chr2	48026393	48026509	MSH6	0	+
chr2	48026279	48026393	MSH6	0	-
chr2	48026618	48026736	MSH6	0	+
chr2	48026508	48026627	MSH6	0	-
chr2	48026852	48026966	MSH6	0	+
chr2	48026735	48026853	MSH6	0	-
chr2	48026963	48027073	MSH6	0	+
chr2	48027066	48027177	MSH6	0	+
chr2	48027273	48027383	MSH6	0	+
chr2	48027174	48027292	MSH6	0	-
chr2	48027483	48027604	MSH6	0	+
chr2	48027370	48027489	MSH6	0	-
chr2	48027693	48027802	MSH6	0	+
chr2	48027602	48027711	MSH6	0	-
chr2	48027912	48028031	MSH6	0	+
chr2	48027797	48027916	MSH6	0	-
chr2	48028135	48028249	MSH6	0	+
chr2	48028192	48028302	MSH6	0	+
chr2	48028024	48028137	MSH6	0	-
chr2	48030549	48030668	MSH6	0	+
chr2	48030738	48030847	MSH6	0	+
chr2	48030648	48030765	MSH6	0	-
chr2	48032036	48032148	MSH6	0	+
chr2	48032064	48032175	MSH6	0	-
chr2	48032803	48032918	MSH6	0	+
chr2	48032726	48032835	MSH6	0	-
chr2	48033383	48033503	MSH6	0	+
chr2	48033335	48033453	MSH6	0	-
chr2	48033672	48033788	MSH6	0	+
chr2	48033730	48033849	MSH6	0	+
chr2	48033555	48033678	MSH6	0	-
chr2	48033902	48034016	MSH6	0	-
chr22	29083889	29084011	CHEK2	0	+
chr22	29083819	29083946	CHEK2	0	-
chr22	29085018	29085137	CHEK2	0	-
chr22	29085123	29085238	CHEK2	0	-
chr22	29089948	29090060	CHEK2	0	+
chr22	29090042	29090168	CHEK2	0	+
chr22	29091099	29091210	CHEK2	0	+
chr22	29091122	29091235	CHEK2	0	-
chr22	29091685	29091808	CHEK2	0	+
chr22	29091789	29091909	CHEK2	0	+
chr22	29092875	29092989	CHEK2	0	+
chr22	29095810	29095921	CHEK2	0	+
chr22	29095847	29095963	CHEK2	0	-
chr22	29099461	29099578	CHEK2	0	-
chr22	29105933	29106043	CHEK2	0	+
chr22	29105990	29106105	CHEK2	0	-
chr22	29107891	29108004	CHEK2	0	+
chr22	29107916	29108025	CHEK2	0	-
chr22	29115375	29115485	CHEK2	0	-
chr22	29120959	29121070	CHEK2	0	-
chr22	29121025	29121134	CHEK2	0	-
chr22	29121247	29121364	CHEK2	0	+
chr22	29121225	29121336	CHEK2	0	-
chr22	29126424	29126542	CHEK2	0	+
chr22	29126384	29126506	CHEK2	0	-
chr22	29130383	29130492	CHEK2	0	+
chr22	29130492	29130613	CHEK2	0	+
chr22	29130589	29130707	CHEK2	0	-
chr22	29130611	29130731	CHEK2	0	-
chr3	37035022	37035143	MLH1	0	+
chr3	37035054	37035176	MLH1	0	-
chr3	37038115	37038224	MLH1	0	+
chr3	37038086	37038204	MLH1	0	-
chr3	37042460	37042569	MLH1	0	+
chr3	37042439	37042548	MLH1	0	-
chr3	37045873	37045991	MLH1	0	+
chr3	37048448	37048562	MLH1	0	-
chr3	37050276	37050386	MLH1	0	+
chr3	37050309	37050420	MLH1	0	-
chr3	37053254	37053364	MLH1	0	-
chr3	37053484	37053602	MLH1	0	+
chr3	37055941	37056051	MLH1	0	+
chr3	37055915	37056030	MLH1	0	-
chr3	37058984	37059103	MLH1	0	-
chr3	37061785	37061902	MLH1	0	+
chr3	37061862	37061986	MLH1	0	+
chr3	37067121	37067242	MLH1	0	-
chr3	37067338	37067461	MLH1	0	+
chr3	37067389	37067510	MLH1	0	+
chr3	37067217	37067338	MLH1	0	-
chr3	37070309	37070428	MLH1	0	+
chr3	37070269	37070387	MLH1	0	-
chr3	37081664	37081784	MLH1	0	-
chr3	37081686	37081806	MLH1	0	-
chr3	37083736	37083847	MLH1	0	-
chr3	37089060	37089181	MLH1	0	+
chr3	37088995	37089114	MLH1	0	-
chr3	37089989	37090098	MLH1	0	+
chr3	37090046	37090160	MLH1	0	-
chr3	37090379	37090488	MLH1	0	+
chr3	37090400	37090514	MLH1	0	+
chr3	37091971	37092087	MLH1	0	+
chr3	37092073	37092195	MLH1	0	+
chr3	41265474	41265587	CTNNB1	0	+
chr3	41266010	41266119	CTNNB1	0	+
chr3	41266105	41266220	CTNNB1	0	-
chr3	41266149	41266266	CTNNB1	0	-
chr3	41266439	41266553	CTNNB1	0	+
chr3	41266553	41266671	CTNNB1	0	-
chr3	41266589	41266703	CTNNB1	0	-
chr3	41266818	41266930	CTNNB1	0	+
chr3	41266891	41267010	CTNNB1	0	-
chr3	41267137	41267246	CTNNB1	0	+
chr3	41266968	41267078	CTNNB1	0	-
chr3	41267299	41267413	CTNNB1	0	+
chr3	41267244	41267356	CTNNB1	0	-
chr3	41268690	41268806	CTNNB1	0	-
chr3	41268739	41268851	CTNNB1	0	-
chr3	41275008	41275122	CTNNB1	0	+
chr3	41274826	41274944	CTNNB1	0	-
chr3	41275186	41275308	CTNNB1	0	+
chr3	41275108	41275233	CTNNB1	0	-
chr3	41275254	41275363	CTNNB1	0	-
chr3	41275616	41275730	CTNNB1	0	+
chr3	41275683	41275795	CTNNB1	0	-
chr3	41277250	41277371	CTNNB1	0	+
chr3	41277209	41277323	CTNNB1	0	-
chr3	41277821	41277932	CTNNB1	0	+
chr3	41278044	41278160	CTNNB1	0	+
chr3	41277886	41278002	CTNNB1	0	-
chr3	41278094	41278206	CTNNB1	0	-
chr3	41279466	41279575	CTNNB1	0	-
chr3	41280618	41280737	CTNNB1	0	+
chr3	41280741	41280864	CTNNB1	0	+
chr3	41280723	41280836	CTNNB1	0	-
chr3	142168350	142168464	ATR	0	+
chr3	142168374	142168490	ATR	0	+
chr3	142168265	142168380	ATR	0	-
chr3	142168320	142168434	ATR	0	-
chr3	142168419	142168533	ATR	0	-
chr3	142171964	142172080	ATR	0	+
chr3	142176491	142176613	ATR	0	+
chr3	142176428	142176548	ATR	0	-
chr3	142177791	142177900	ATR	0	+
chr3	142177850	142177959	ATR	0	-
chr3	142178063	142178183	ATR	0	-
chr3	142178116	142178230	ATR	0	-
chr3	142180857	142180975	ATR	0	+
chr3	142180758	142180867	ATR	0	-
chr3	142183930	142184041	ATR	0	-
chr3	142183979	142184088	ATR	0	-
chr3	142185239	142185360	ATR	0	+
chr3	142185266	142185384	ATR	0	+
chr3	142185160	142185274	ATR	0	-
chr3	142186803	142186916	ATR	0	+
chr3	142186769	142186886	ATR	0	-
chr3	142188273	142188385	ATR	0	+
chr3	142188333	142188445	ATR	0	+
chr3	142188173	142188285	ATR	0	-
chr3	142188918	142189027	ATR	0	+
chr3	142188943	142189052	ATR	0	+
chr3	142204012	142204128	ATR	0	+
chr3	142203940	142204052	ATR	0	-
chr3	142204026	142204148	ATR	0	-
chr3	142211965	142212074	ATR	0	+
chr3	142212039	142212157	ATR	0	+
chr3	142212056	142212180	ATR	0	+
chr3	142215256	142215378	ATR	0	+
chr3	142215140	142215260	ATR	0	-
chr3	142215838	142215958	ATR	0	-
chr3	142215935	142216045	ATR	0	-
chr3	142217483	142217601	ATR	0	+
chr3	142217411	142217520	ATR	0	-
chr3	142217507	142217624	ATR	0	-
chr3	142218435	142218551	ATR	0	-
chr3	142218492	142218604	ATR	0	-
chr3	142222121	142222230	ATR	0	+
chr3	142222177	142222289	ATR	0	+
chr3	142222112	142222229	ATR	0	-
chr3	142222207	142222321	ATR	0	-
chr3	142223970	142224084	ATR	0	+
chr3	142224065	142224187	ATR	0	+
chr3	142226758	142226867	ATR	0	+
chr3	142226839	142226948	ATR	0	+
chr3	142226855	142226969	ATR	0	+
chr3	142231161	142231282	ATR	0	+
chr3	142231211	142231332	ATR	0	+
chr3	142231088	142231207	ATR	0	-
chr3	142232335	142232444	ATR	0	+
chr3	142232369	142232487	ATR	0	+
chr3	142234294	142234414	ATR	0	+
chr3	142234224	142234333	ATR	0	-
chr3	142238530	142238639	ATR	0	+
chr3	142238489	142238598	ATR	0	-
chr3	142241550	142241659	ATR	0	+
chr3	142241575	142241688	ATR	0	+
chr3	142242829	142242943	ATR	0	+
chr3	142242921	142243041	ATR	0	+
chr3	142242958	142243067	ATR	0	-
chr3	142253947	142254057	ATR	0	+
chr3	142253904	142254018	ATR	0	-
chr3	142254933	142255045	ATR	0	+
chr3	142254977	142255091	ATR	0	+
chr3	142257364	142257478	ATR	0	+
chr3	142257281	142257402	ATR	0	-
chr3	142259764	142259883	ATR	0	+
chr3	142259740	142259854	ATR	0	-
chr3	142261499	142261608	ATR	0	+
chr3	142266642	142266760	ATR	0	+
chr3	142266561	142266675	ATR	0	-
chr3	142268309	142268418	ATR	0	-
chr3	142268403	142268512	ATR	0	-
chr3	142268461	142268570	ATR	0	-
chr3	142269069	142269188	ATR	0	+
chr3	142268968	142269088	ATR	0	-
chr3	142272063	142272184	ATR	0	+
chr3	142272146	142272260	ATR	0	+
chr3	142272469	142272583	ATR	0	+
chr3	142272486	142272604	ATR	0	+
chr3	142272750	142272861	ATR	0	+
chr3	142272661	142272775	ATR	0	-
chr3	142272813	142272922	ATR	0	-
chr3	142274807	142274921	ATR	0	+
chr3	142274866	142274989	ATR	0	+
chr3	142274710	142274831	ATR	0	-
chr3	142275308	142275425	ATR	0	+
chr3	142275217	142275331	ATR	0	-
chr3	142277514	142277628	ATR	0	+
chr3	142277439	142277553	ATR	0	-
chr3	142278170	142278292	ATR	0	+
chr3	142278078	142278191	ATR	0	-
chr3	142278156	142278270	ATR	0	-
chr3	142279186	142279301	ATR	0	+
chr3	142279086	142279204	ATR	0	-
chr3	142280134	142280252	ATR	0	+
chr3	142280045	142280161	ATR	0	-
chr3	142280207	142280321	ATR	0	-
chr3	142281165	142281279	ATR	0	+
chr3	142281064	142281183	ATR	0	-
chr3	142281378	142281490	ATR	0	+
chr3	142281276	142281385	ATR	0	-
chr3	142281571	142281686	ATR	0	+
chr3	142281474	142281583	ATR	0	-
chr3	142281685	142281800	ATR	0	+
chr3	142281796	142281912	ATR	0	-
chr3	142281880	142281994	ATR	0	-
chr3	142284955	142285070	ATR	0	-
chr3	142285016	142285125	ATR	0	-
chr3	142286877	142286986	ATR	0	-
chr3	142286900	142287012	ATR	0	-
chr3	142297448	142297573	ATR	0	+
chr3	178916701	178916813	PIK3CA	0	+
chr3	178916581	178916701	PIK3CA	0	-
chr3	178916795	178916912	PIK3CA	0	-
chr3	178916894	178917005	PIK3CA	0	-
chr3	178917571	178917685	PIK3CA	0	+
chr3	178917466	178917582	PIK3CA	0	-
chr3	178917594	178917705	PIK3CA	0	-
chr3	178919069	178919183	PIK3CA	0	+
chr3	178919228	178919345	PIK3CA	0	+
chr3	178919181	178919292	PIK3CA	0	-
chr3	178921431	178921545	PIK3CA	0	+
chr3	178921475	178921591	PIK3CA	0	+
chr3	178921315	178921437	PIK3CA	0	-
chr3	178922269	178922379	PIK3CA	0	+
chr3	178922289	178922400	PIK3CA	0	-
chr3	178927374	178927483	PIK3CA	0	-
chr3	178927406	178927515	PIK3CA	0	-
chr3	178928034	178928143	PIK3CA	0	+
chr3	178927950	178928064	PIK3CA	0	-
chr3	178928253	178928372	PIK3CA	0	+
chr3	178928208	178928330	PIK3CA	0	-
chr3	178935992	178936106	PIK3CA	0	-
chr3	178936078	178936187	PIK3CA	0	-
chr3	178936953	178937071	PIK3CA	0	+
chr3	178937449	178937567	PIK3CA	0	+
chr3	178937344	178937458	PIK3CA	0	-
chr3	178937720	178937841	PIK3CA	0	+
chr3	178937837	178937946	PIK3CA	0	-
chr3	178938749	178938869	PIK3CA	0	-
chr3	178938838	178938955	PIK3CA	0	-
chr3	178941899	178942008	PIK3CA	0	+
chr3	178941848	178941967	PIK3CA	0	-
chr3	178942504	178942614	PIK3CA	0	+
chr3	178942471	178942586	PIK3CA	0	-
chr3	178943734	178943846	PIK3CA	0	-
chr3	178947054	178947165	PIK3CA	0	+
chr3	178947123	178947245	PIK3CA	0	+
chr3	178947781	178947891	PIK3CA	0	+
chr3	178947818	178947932	PIK3CA	0	+
chr3	178948100	178948222	PIK3CA	0	+
chr3	178948001	178948118	PIK3CA	0	-
chr3	178951876	178951990	PIK3CA	0	+
chr3	178951960	178952072	PIK3CA	0	+
chr3	178952070	178952190	PIK3CA	0	-
chr7	6017255	6017381	PMS2	0	+
chr7	6017356	6017478	PMS2	0	+
chr7	6018285	6018396	PMS2	0	+
chr7	6018178	6018294	PMS2	0	-
chr7	6022459	6022575	PMS2	0	-
chr7	6026324	6026439	PMS2	0	-
chr7	6026418	6026531	PMS2	0	-
chr7	6026486	6026595	PMS2	0	-
chr7	6026700	6026825	PMS2	0	+
chr7	6026592	6026707	PMS2	0	-
chr7	6026982	6027106	PMS2	0	+
chr7	6026823	6026950	PMS2	0	-
chr7	6027023	6027147	PMS2	0	+
chr7	6027061	6027183	PMS2	0	+
chr7	6026893	6027015	PMS2	0	-
chr7	6027159	6027282	PMS2	0	+
chr7	6029470	6029593	PMS2	0	+
chr7	6029389	6029504	PMS2	0	-
chr7	6031589	6031703	PMS2	0	-
chr7	6035153	6035269	PMS2	0	-
chr7	6036936	6037045	PMS2	0	+
chr7	6036952	6037066	PMS2	0	+
chr7	6038828	6038951	PMS2	0	+
chr7	6038724	6038841	PMS2	0	-
chr7	6041997	6042119	PMS2	0	-
chr7	6042198	6042318	PMS2	0	+
chr7	6042087	6042211	PMS2	0	-
chr7	6043242	6043352	PMS2	0	+
chr7	6043346	6043455	PMS2	0	-
chr7	6043564	6043678	PMS2	0	+
chr7	6043660	6043774	PMS2	0	+
chr7	6045488	6045597	PMS2	0	+
chr7	6045599	6045722	PMS2	0	+
chr7	6045553	6045662	PMS2	0	-
chr7	6048584	6048708	PMS2	0	+
chr7	55241604	55241726	EGFR	0	-
chr7	55241694	55241806	EGFR	0	-
chr7	55242402	55242519	EGFR	0	+
chr7	55248902	55249016	EGFR;EGFR-AS1	0	+
chr7	55248991	55249110	EGFR;EGFR-AS1	0	-
chr7	55249079	55249202	EGFR;EGFR-AS1	0	-
chr7	55259382	55259502	EGFR	0	+
chr7	55259502	55259624	EGFR	0	+
chr7	140415740	140415849	BRAF	0	-
chr7	140426154	140426270	BRAF	0	+
chr7	140426236	140426346	BRAF	0	+
chr7	140434391	140434509	BRAF	0	+
chr7	140434423	140434546	BRAF	0	+
chr7	140434542	140434653	BRAF	0	-
chr7	140439599	140439710	BRAF	0	+
chr7	140439664	140439773	BRAF	0	-
chr7	140449067	140449179	BRAF	0	-
chr7	140449132	140449242	BRAF	0	-
chr7	140453069	140453182	BRAF	0	+
chr7	140453098	140453212	BRAF	0	-
chr7	140453931	140454040	BRAF	0	+
chr7	140476699	140476808	BRAF	0	+
chr7	140476797	140476910	BRAF	0	+
chr7	140476781	140476890	BRAF	0	-
chr7	140477800	140477914	BRAF	0	+
chr7	140477764	140477878	BRAF	0	-
chr7	140481386	140481502	BRAF	0	+
chr7	140481368	140481477	BRAF	0	-
chr7	140482783	140482893	BRAF	0	+
chr7	140482870	140482981	BRAF	0	-
chr7	140487310	140487421	BRAF	0	-
chr7	140494127	140494240	BRAF	0	+
chr7	140494047	140494164	BRAF	0	-
chr7	140494162	140494275	BRAF	0	-
chr7	140500156	140500279	BRAF	0	+
chr7	140500180	140500299	BRAF	0	-
chr7	140501186	140501295	BRAF	0	+
chr7	140501265	140501374	BRAF	0	-
chr7	140507837	140507953	BRAF	0	+
chr7	140507733	140507846	BRAF	0	-
chr7	140507800	140507909	BRAF	0	-
chr7	140507819	140507938	BRAF	0	-
chr7	140508685	140508794	BRAF	0	+
chr7	140508698	140508814	BRAF	0	+
chr7	140534521	140534635	BRAF	0	+
chr7	140534392	140534510	BRAF	0	-
chr7	140534433	140534550	BRAF	0	-
chr7	140534564	140534681	BRAF	0	-
chr7	140549918	140550027	BRAF	0	+
chr7	140549872	140549981	BRAF	0	-
chr7	140624315	140624437	BRAF	0	+
chr7	140624378	140624504	BRAF	0	+
chr7	140624399	140624529	BRAF	0	+
chr9	21968219	21968331	CDKN2A	0	-
chr9	21968659	21968775	CDKN2A	0	-
chr9	21970895	21971012	CDKN2A	0	+
chr9	21970942	21971067	CDKN2A	0	+
chr9	21971065	21971190	CDKN2A	0	-
chr9	21971128	21971250	CDKN2A	0	-
chr9	21974556	21974673	CDKN2A	0	+
chr9	21974627	21974749	CDKN2A	0	+
chr9	21974462	21974583	CDKN2A	0	-
chr9	21974707	21974833	CDKN2A	0	+
chr9	21992415	21992524	CDKN2A	0	+
chr9	21994127	21994253	CDKN2A	0	-
chr9	21994334	21994460	CDKN2A	0	+
chr9	21994199	21994328	CDKN2A	0	-
chr9	21994287	21994412	CDKN2A	0	-
